# Supplementary material for: Effectiveness of Live-Attenuated Genotype III Japanese Encephalitis Viral Vaccine against Circulating Genotype I Viruses in Swine
Source: Viruses. 2022 Jan 9;14(1):114. doi: 10.3390/v14010114 (PMC8778556; doi:10.3390/v14010114)
Supplement: Supplementary file 1 [file viruses-14-00114-s001.zip]

Archive with 1 entries (1 files):
- viruses-1521125-supplementary.pdf
